# Supplementary material for: NatB Catalytic Subunit Depletion Disrupts DNA Replication Initiation Leading to Senescence in MEFs
Source: Int J Mol Sci. 2023 May 13;24(10):8724. doi: 10.3390/ijms24108724 (PMC10218504; doi:10.3390/ijms24108724)
Supplement: Supplementary file 1 [file ijms-24-08724-s001.zip]

Archive with 1 entries (1 files):
- ijms-2380599-supplementary.pdf
